# Supplementary material for: Fluxing of mantle carbon as a physical agent for metallogenic fertilization of the crust
Source: Nat Commun. 2020 Aug 28;11:4342. doi: 10.1038/s41467-020-18157-6 (PMC7455710; doi:10.1038/s41467-020-18157-6)
Supplement: Supplementary file 3 — Supplementary Data 1 [file 41467_2020_18157_MOESM3_ESM.xlsx]

## Sheet: Sheet1
Blanks et al. Supplementary Data 1
Location	Carbonate	Sample ID	δ13C (V-PDB)	δ18O (V-SMOW)
Sron Garbh	Calcite	sg-1	-5.88029	12.1995
Sron Garbh	Calcite	sg2c	-6.41588	9.44863
Sron Garbh	Calcite	sg3-c-40	-5.80112	9.69062
Sron Garbh	Calcite	sg-4	-6.01369	10.5066
Sron Garbh	Calcite	sg-5	-6.67535	9.95467
Sron Garbh	Calcite	sg-6	-6.14376	11.3235
Valmaggia	Calcite	L3-13-a	-5.87206	10.5658
Valmaggia	Calcite	L3-13-b	-4.542	12.7698
Valmaggia	Calcite	L3-13-c	-5.32233	11.8551
Valmaggia	Calcite	L3-13d	-5.2443	11.9466
Valmaggia	Calcite	L3-13-e	-4.723	12.4966
Valmaggia	Calcite	L3-13-f	-5.60211	11.6243
Valmaggia	Calcite	L3-13-g	-5.5142	11.7115
Valmaggia	Calcite	BL3-a	-8.86715	8.64217
Valmaggia	Calcite	BL3-b	-6.414	11.3977
Valmaggia	Calcite	BL3-c	-7.55163	10.0808
Valmaggia	Calcite	BL3-d	-7.5306	10.1376
Valmaggia	Calcite	BL3-e	-7.67225	9.96266
Valmaggia	Calcite	L2-11-a	-9.60146	8.27545
Valmaggia	Calcite	L2 11-b	-6.645	9.37159
Valmaggia	Calcite	L2-11-c	-5.544	12.3358
Valmaggia	Calcite	L2-11-d	-6.41956	11.3448
Valmaggia	Calcite	L2-11-e	-6.332	11.4439
Valmaggia	Calcite	L2-11-f	-5.288	12.0193
Valmaggia	Calcite	L2-11-g	-6.33033	11.0506
Valmaggia	Calcite	L2-11-h	-6.2261	11.1475
Valmaggia	Calcite	L2-12-a	-6.05571	10.8115
Valmaggia	Calcite	L2 12-b	-6.75063	7.96749
Valmaggia	Calcite	L2-12-c	-6.226	13.509
Valmaggia	Calcite	L2-12-d	-7.38356	11.7297
Valmaggia	Calcite	L2-12-e	-7.2678	11.9076
Valmaggia	Calcite	L2-12-f	-5.344	12.1451
Valmaggia	Calcite	L2-12-g	-6.88567	10.632
Valmaggia	Calcite	L2-12-h	-6.7315	10.7833
Valmaggia	Calcite	L3-7-a	-8.53786	9.8332
Valmaggia	Calcite	L3-7-b	-7.451	12.2863
Valmaggia	Calcite	L3-7-c	-8.47444	11.0596
Valmaggia	Calcite	L3-7-d	-8.3721	11.1822
Valmaggia	Calcite	L3-7-e	-6.095	12.1441
Valmaggia	Calcite	L3-7-f	-7.22256	11.3261
Valmaggia	Calcite	L3-7-g	-7.1098	11.4079
Valmaggia	Calcite	L3-8-a	-6.711	12.7595
Valmaggia	Calcite	L3-8-b	-8.71922	9.02673
Valmaggia	Calcite	L3-8-c	-8.5184	9.40001
Valmaggia	Calcite	L3-8-d	-6.593	12.507
Valmaggia	Calcite	L3-8-e	-8.32833	9.89659
Valmaggia	Calcite	L3-8-f	-8.1548	10.1576
Valmaggia	Calcite	L381-g	-7.639	9.93045
Marbles - Ivrea-Verbano basement	Dolomite	IV-DCF	-0.198857	26.3684
Marbles - Ivrea-Verbano basement	Dolomite	IV-DCC	0.518143	26.0323
Marbles - Ivrea-Verbano basement	Calcite	IV-MVS	1.06186	21.6654
